# Supplementary material for: Investigation of Healthcare Professionals’ Knowledge of Evidence-Based Clinical Practices for Preterm Neonatal Skin Care—A Pilot Study
Source: Children (Basel). 2022 Aug 16;9(8):1235. doi: 10.3390/children9081235 (PMC9406586; doi:10.3390/children9081235)
Supplement: Supplementary file 1 [file children-09-01235-s001.zip]

Archive with 1 entries (1 files):
- children-1817654-supplementary.pdf
